# Supplementary material for: AI-enabled virtual spatial proteomics from histopathology for interpretable biomarker discovery in lung cancer
Source: Nat Med. 2026 Jan 5;32(1):231–44. doi: 10.1038/s41591-025-04060-4 (PMC12823406; doi:10.1038/s41591-025-04060-4)
Supplement: Supplementary file 4 — Antibody panel. [file 41591_2025_4060_MOESM4_ESM.xlsx]

## Sheet: Antibodies
Supplementary Table 1 | Antibody panel
Marker Name	Source	Identifier	Dilution
CD8	Akoya Biosciences	4250012	#1:100
Pan-Cytokeratin	Akoya Biosciences	4150020	#1:200
CD3e	Akoya Biosciences	4550119	#1:50
CD163	Cell Signaling Technology	25121	#1:100
CD20	Akoya Biosciences	4150018	#1:100
CD4	Akoya Biosciences	4550112	#1:100
FAP	Abcam	ab271976	#1:50
CD138	Abcam	EPR6454	#1:200
CD11c	Akoya Biosciences	4550114	#1:200
CD66b	R&D Systems	MAB4246	#1:50
aSMA	Abcam	ab5694	#1:200
CD68	Akoya Biosciences	4550113	#1:200
Ki67	Akoya Biosciences	4250019	#1:100
CD31	Akoya Biosciences	4150017	#1:200
Collagen IV	Akoya Biosciences	4550122	#1:100
Granzyme B	Akoya Biosciences	4250055	#1:50
MMP9	BioLegend	819701	#1:100
PD-1	Akoya Biosciences	4550038	#1:50
CD44	Akoya Biosciences	4550041	#1:100
PD-L1	Akoya Biosciences	4550128	#1:50
E-cadherin	Akoya Biosciences	4250021	#1:100
LAG3	Akoya Biosciences	4550053	#1:100
Galectin-3 (Mac2)	Akoya Biosciences	4550034	#1:100
FOXP3	Akoya Biosciences	4550073	#1:50
CD14	Akoya Biosciences	4450047	#1:50
EpCAM	Akoya Biosciences	4550088	#1:100
CD21	Akoya Biosciences	4250027	#1:200
CD45	Akoya Biosciences	4550121	#1:100
MPO	Akoya Biosciences	4250083	#1:100
TCF-1	Akoya Biosciences	4550068	#1:200
ICOS	Akoya Biosciences	4550117	#1:100
Bcl-2	Akoya Biosciences	4550089	#1:200
HLA-E	Akoya Biosciences	4250065	#1:50
CD45RO	Akoya Biosciences	4550080	#1:100
VISTA	Akoya Biosciences	4250063	#1:100
HIF1A	Akoya Biosciences	4550069	#1:100
CD39	Akoya Biosciences	4550076	#1:50
CD40	Akoya Biosciences	4550064	#1:100
HLA-DR	Akoya Biosciences	4550118	#1:200
