# Supplementary material for: AI-enabled virtual spatial proteomics from histopathology for interpretable biomarker discovery in lung cancer
Source: Nat Med. 2026 Jan 5;32(1):231–44. doi: 10.1038/s41591-025-04060-4 (PMC12823406; doi:10.1038/s41591-025-04060-4)
Supplement: Supplementary file 5 — Statistical source data. [file 41591_2025_4060_MOESM5_ESM.xlsx]

## Sheet: fig2a
marker	value
DAPI	0.97084
CD45RO	0.87246
CD3e	0.86512
CD45	0.89281
LAG3	0.87059
EpCAM	0.86824
CD4	0.86537
FOXP3	0.86965
CD68	0.89223
TCF-1	0.84453
PanCK	0.86429
HLA-E	0.88097
CD20	0.87368
Bcl-2	0.81905
E-cadherin	0.87449
CD44	0.8171
CD40	0.78455
HLA-DR	0.77885
MPO	0.87753
CD21	0.74368
PD-L1	0.78995
FAP	0.70861
CD31	0.7689
CD8	0.66748
CD66b	0.86105
PD-1	0.70789
Galectin-3	0.74885
CD14	0.70462
VISTA	0.7212
Collagen IV	0.73309
aSMA	0.74273
HIF1A	0.77876
CD163	0.79853
MMP9	0.83661
CD138	0.75794
Ki67	0.64351
Granzyme B	0.55039
ICOS	0.5583
CD11c	0.57703
CD39	0.43598
DAPI	0.95443
CD45RO	0.88718
CD3e	0.89815
CD45	0.91032
LAG3	0.89077
EpCAM	0.89028
CD4	0.85058
FOXP3	0.8704
CD68	0.80125
TCF-1	0.86401
PanCK	0.89253
HLA-E	0.80329
CD20	0.88472
Bcl-2	0.85081
E-cadherin	0.85144
CD44	0.82768
CD40	0.77349
HLA-DR	0.77184
MPO	0.697
CD21	0.85011
PD-L1	0.65604
FAP	0.82288
CD31	0.7939
CD8	0.75025
CD66b	0.5214
PD-1	0.75615
Galectin-3	0.74203
CD14	0.73638
VISTA	0.74689
Collagen IV	0.77029
aSMA	0.75241
HIF1A	0.77269
CD163	0.61386
MMP9	0.67024
CD138	0.85307
Ki67	0.73235
Granzyme B	0.48671
ICOS	0.20751
CD11c	0.44445
CD39	0.75912
DAPI	0.96395
CD45RO	0.9267
CD3e	0.90928
CD45	0.91909
LAG3	0.91571
EpCAM	0.94608
CD4	0.93317
FOXP3	0.90494
CD68	0.89596
TCF-1	0.88213
PanCK	0.84531
HLA-E	0.9116
CD20	0.84813
Bcl-2	0.89698
E-cadherin	0.92934
CD44	0.8208
CD40	0.81215
HLA-DR	0.75773
MPO	0.89233
CD21	0.88781
PD-L1	0.80852
FAP	0.81962
CD31	0.7735
CD8	0.8073
CD66b	0.84087
PD-1	0.7653
Galectin-3	0.80246
CD14	0.73123
VISTA	0.84619
Collagen IV	0.70672
aSMA	0.70416
HIF1A	0.79889
CD163	0.64713
MMP9	0.6825
CD138	0.61855
Ki67	0.7805
Granzyme B	0.62999
ICOS	0.64972
CD11c	0.54458
CD39	0.70172
DAPI	0.94869
CD45RO	0.904
CD3e	0.89555
CD45	0.91054
LAG3	0.87731
EpCAM	0.86055
CD4	0.88952
FOXP3	0.87566
CD68	0.89968
TCF-1	0.90271
PanCK	0.85814
HLA-E	0.84312
CD20	0.86903
Bcl-2	0.82917
E-cadherin	0.90611
CD44	0.843
CD40	0.88565
HLA-DR	0.84949
MPO	0.66613
CD21	0.79547
PD-L1	0.86057
FAP	0.83184
CD31	0.70655
CD8	0.78075
CD66b	0.6786
PD-1	0.78173
Galectin-3	0.7516
CD14	0.78635
VISTA	0.84274
Collagen IV	0.75346
aSMA	0.77005
HIF1A	0.48993
CD163	0.83551
MMP9	0.62232
CD138	0.45896
Ki67	0.62165
Granzyme B	0.72751
ICOS	0.77271
CD11c	0.47867
CD39	0.35249
DAPI	0.98043
CD45RO	0.92295
CD3e	0.93835
CD45	0.85774
LAG3	0.92613
EpCAM	0.86216
CD4	0.88463
FOXP3	0.89741
CD68	0.89406
TCF-1	0.87689
PanCK	0.89156
HLA-E	0.90082
CD20	0.83939
Bcl-2	0.91496
E-cadherin	0.73761
CD44	0.90898
CD40	0.88671
HLA-DR	0.88507
MPO	0.89001
CD21	0.73755
PD-L1	0.86001
FAP	0.70424
CD31	0.83859
CD8	0.87525
CD66b	0.9149
PD-1	0.79205
Galectin-3	0.74666
CD14	0.77854
VISTA	0.57489
Collagen IV	0.68959
aSMA	0.67776
HIF1A	0.77443
CD163	0.70305
MMP9	0.73985
CD138	0.80727
Ki67	0.71322
Granzyme B	0.63883
ICOS	0.69222
CD11c	0.80353
CD39	0.51936

## Sheet: fig2b
metric	method	value
Pearson	CUT	0.33069
Pearson	CUT	0.30862
Pearson	CUT	0.33787
Pearson	CUT	0.24119
Pearson	CUT	0.40722
Pearson	CGAN	0.5467
Pearson	CGAN	0.51669
Pearson	CGAN	0.55267
Pearson	CGAN	0.48547
Pearson	CGAN	0.59891
Pearson	Ours	0.78044
Pearson	Ours	0.76522
Pearson	Ours	0.81147
Pearson	Ours	0.78034
Pearson	Ours	0.81194
Spearman	CUT	0.32035
Spearman	CUT	0.29992
Spearman	CUT	0.32891
Spearman	CUT	0.25758
Spearman	CUT	0.40568
Spearman	CGAN	0.55241
Spearman	CGAN	0.51143
Spearman	CGAN	0.55388
Spearman	CGAN	0.48531
Spearman	CGAN	0.6222
Spearman	Ours	0.79016
Spearman	Ours	0.75901
Spearman	Ours	0.79726
Spearman	Ours	0.76394
Spearman	Ours	0.8259
SSIM	CUT	0.69336
SSIM	CUT	0.71918
SSIM	CUT	0.73026
SSIM	CUT	0.77367
SSIM	CUT	0.65777
SSIM	CGAN	0.81894
SSIM	CGAN	0.82922
SSIM	CGAN	0.83826
SSIM	CGAN	0.86377
SSIM	CGAN	0.79565
SSIM	Ours	0.94875
SSIM	Ours	0.94448
SSIM	Ours	0.95338
SSIM	Ours	0.96367
SSIM	Ours	0.93712
MSE	CUT	0.76209
MSE	CUT	0.67605
MSE	CUT	0.65829
MSE	CUT	0.41496
MSE	CUT	1
MSE	CGAN	0.42291
MSE	CGAN	0.37312
MSE	CGAN	0.34785
MSE	CGAN	0.21344
MSE	CGAN	0.5317
MSE	Ours	0.09521
MSE	Ours	0.08568
MSE	Ours	0.05328
MSE	Ours	0
MSE	Ours	0.14344
