# Supplementary material for: AI-enabled virtual spatial proteomics from histopathology for interpretable biomarker discovery in lung cancer
Source: Nat Med. 2026 Jan 5;32(1):231–44. doi: 10.1038/s41591-025-04060-4 (PMC12823406; doi:10.1038/s41591-025-04060-4)
Supplement: Supplementary file 6 — Statistical source data. [file 41591_2025_4060_MOESM6_ESM.xlsx]

## Sheet: fig3a
marker	estimate	ci_lower	ci_upper
DAPI	0.93354	0.931292	0.935656
MPO	0.92611	0.921376	0.93073
PanCK	0.897974	0.894493	0.901105
CD45RO	0.875402	0.871838	0.879172
CD45	0.874356	0.871101	0.877525
CD3e	0.871664	0.866458	0.876352
CD66b	0.864572	0.856246	0.87247
LAG3	0.850286	0.840067	0.858442
EpCAM	0.816561	0.813334	0.819947
MMP9	0.814244	0.804809	0.822781
CD20	0.807104	0.798959	0.814199
CD4	0.804741	0.797139	0.811357
FOXP3	0.802031	0.7967	0.807273
HLA-DR	0.800531	0.795485	0.805276
E-cadherin	0.791424	0.787603	0.79512
CD31	0.787175	0.783001	0.791328
Bcl-2	0.78326	0.777766	0.788737
TCF-1	0.782179	0.778451	0.786019
CD40	0.775848	0.762794	0.787806
CD68	0.771103	0.759922	0.781421
FAP	0.751807	0.746828	0.756716
CD8	0.749275	0.741692	0.756234
HLA-E	0.748754	0.741959	0.756063
CD21	0.744342	0.740405	0.748367
CD44	0.71751	0.711202	0.723847
CD138	0.715665	0.70525	0.724597
CD14	0.685899	0.679847	0.691803
HIF1A	0.678333	0.666575	0.690901
aSMA	0.645418	0.633097	0.656507
VISTA	0.63817	0.63309	0.643642
CD11c	0.638056	0.631317	0.644783
Galectin-3	0.620903	0.614775	0.627384
Ki67	0.60895	0.603026	0.615378
CD39	0.565551	0.545976	0.583507
ICOS	0.561513	0.55444	0.56858
Collagen IV	0.558409	0.550058	0.566293
PD-L1	0.547514	0.536594	0.558703
CD163	0.499979	0.483604	0.516683
PD-1	0.466997	0.453575	0.481962
Granzyme B	0.466971	0.452803	0.482023

## Sheet: fig3b
metric	cohort	method	estimate	ci_lower	ci_upper
Pearson	Stanford-TMA	CUT	0.300821	0.29622	0.31023
Pearson	TA-TMA	CUT	0.252801	0.248399	0.260282
Pearson	Stanford-TMA	CGAN	0.369939	0.364509	0.37749
Pearson	TA-TMA	CGAN	0.444112	0.440439	0.44856
Pearson	Stanford-TMA	HEX	0.738105	0.735319	0.7408
Pearson	TA-TMA	HEX	0.723901	0.72109	0.72679
Spearman	Stanford-TMA	CUT	0.313608	0.31116	0.316081
Spearman	TA-TMA	CUT	0.271185	0.26889	0.273361
Spearman	Stanford-TMA	CGAN	0.382253	0.37967	0.384671
Spearman	TA-TMA	CGAN	0.485912	0.48339	0.48839
Spearman	Stanford-TMA	HEX	0.740533	0.738259	0.74292
Spearman	TA-TMA	HEX	0.734951	0.73237	0.73732
SSIM	Stanford-TMA	CUT	0.388975	0.381207	0.397007
SSIM	TA-TMA	CUT	0.578564	0.564019	0.593284
SSIM	Stanford-TMA	CGAN	0.462652	0.456149	0.47075
SSIM	TA-TMA	CGAN	0.749963	0.741589	0.758264
SSIM	Stanford-TMA	HEX	0.87548	0.87196	0.878801
SSIM	TA-TMA	HEX	0.922791	0.916809	0.928581
MSE	Stanford-TMA	CUT	0.942335	0.890625	1
MSE	TA-TMA	CUT	0.183211	0.160156	0.207031
MSE	Stanford-TMA	CGAN	0.781501	0.738281	0.824219
MSE	TA-TMA	CGAN	0.0924123	0.078125	0.109375
MSE	Stanford-TMA	HEX	0.18898	0.167969	0.211035
MSE	TA-TMA	HEX	0.0133852	0	0.03125
