# Supplementary material for: AI-enabled virtual spatial proteomics from histopathology for interpretable biomarker discovery in lung cancer
Source: Nat Med. 2026 Jan 5;32(1):231–44. doi: 10.1038/s41591-025-04060-4 (PMC12823406; doi:10.1038/s41591-025-04060-4)
Supplement: Supplementary file 7 — Statistical source data. [file 41591_2025_4060_MOESM7_ESM.xlsx]

## Sheet: fig4b
series	dataset	method	estimate	ci_lower	ci_upper	p_value
bar	NLST	H&E	0.608904	0.552658	0.672924
bar	NLST	Virtual CODEX	0.615971	0.55872	0.676704
bar	NLST	MICA	0.797045	0.753475	0.83918
bar	TCGA-LUNG	H&E	0.541534	0.508699	0.572902
bar	TCGA-LUNG	Virtual CODEX	0.594043	0.560967	0.62998
bar	TCGA-LUNG	MICA	0.665556	0.634458	0.69525
bar	PLCO-LUNG	H&E	0.615748	0.566455	0.66203
bar	PLCO-LUNG	Virtual CODEX	0.595865	0.547144	0.645538
bar	PLCO-LUNG	MICA	0.715077	0.67004	0.756988
bar	Stanford-TMA	H&E	0.566281	0.507073	0.630733
bar	Stanford-TMA	Virtual CODEX	0.576889	0.518637	0.633485
bar	Stanford-TMA	MICA	0.676661	0.617236	0.735093
bar	TA-TMA	H&E	0.516589	0.4422	0.588048
bar	TA-TMA	Virtual CODEX	0.572525	0.490306	0.64882
bar	TA-TMA	MICA	0.624897	0.543936	0.69939
pvalue	NLST	MICA_vs_H&E				0
pvalue	TCGA-LUNG	MICA_vs_H&E				0
pvalue	PLCO-LUNG	MICA_vs_H&E				0
pvalue	Stanford-TMA	MICA_vs_H&E				0.008
pvalue	TA-TMA	MICA_vs_H&E				0.016

## Sheet: fig4c
series	dataset	method	estimate	ci_lower	ci_upper	p_value	compared_to
bar	NLST	Grade	0.556863	0.502779	0.60892
bar	NLST	Stage	0.589945	0.542533	0.637426
bar	NLST	MICA	0.804461	0.762552	0.848691
bar	NLST	Clin.+MICA	0.809662	0.772182	0.849197
bar	TCGA-LUNG	Grade	0.504044	0.47057	0.537796
bar	TCGA-LUNG	Stage	0.551624	0.519372	0.585431
bar	TCGA-LUNG	MICA	0.660922	0.624506	0.69612
bar	TCGA-LUNG	Clin.+MICA	0.668899	0.63088	0.704131
bar	PLCO-LUNG	Grade	0.601895	0.560746	0.641447
bar	PLCO-LUNG	Stage	0.597604	0.558981	0.634635
bar	PLCO-LUNG	MICA	0.724322	0.676264	0.766594
bar	PLCO-LUNG	Clin.+MICA	0.759297	0.717735	0.798618
bar	Stanford-TMA	Grade	0.513136	0.450638	0.569665
bar	Stanford-TMA	Stage	0.590752	0.537721	0.64104
bar	Stanford-TMA	MICA	0.673852	0.615944	0.733733
bar	Stanford-TMA	Clin.+MICA	0.715908	0.661427	0.765008
bar	TA-TMA	Grade	0.574317	0.505594	0.64382
bar	TA-TMA	Stage	0.634551	0.574388	0.691491
bar	TA-TMA	MICA	0.629113	0.553701	0.701189
bar	TA-TMA	Clin.+MICA	0.71333	0.650748	0.774479
pvalue	NLST	Clin.+MICA				0	Stage
pvalue	TCGA-LUNG	Clin.+MICA				0	Stage
pvalue	PLCO-LUNG	Clin.+MICA				0	Grade
pvalue	Stanford-TMA	Clin.+MICA				0	Stage
pvalue	TA-TMA	Clin.+MICA				0.002	Stage

## Sheet: fig4d
dataset	variable	coef	ci_lower	ci_upper	stars
NLST	risk	2.28	1.92	2.64	***
NLST	age	0.14	-0.2	0.48
NLST	sex	-0.22	-0.57	0.14
NLST	grade_2.0	0.31	-0.29	0.9
NLST	grade_3.0	0.11	-0.49	0.72
NLST	stage_2.0	0.47	0.03	0.91	*
NLST	stage_3.0	0.78	0.35	1.21	***
TCGA-LUNG	risk	0.86	0.65	1.06	***
TCGA-LUNG	age	0.25	0.03	0.47	*
TCGA-LUNG	sex	0.08	-0.14	0.3
TCGA-LUNG	grade_2.0	-0.21	-0.54	0.12
TCGA-LUNG	grade_3.0	-0.28	-0.62	0.05
TCGA-LUNG	stage_2.0	0.19	-0.06	0.45
TCGA-LUNG	stage_3.0	0.59	0.31	0.86	***
PLCO-LUNG	risk	0.91	0.64	1.17	***
PLCO-LUNG	age	0.8	0.4	1.19	***
PLCO-LUNG	sex	0.29	0.02	0.57	*
PLCO-LUNG	grade_2.0	0.39	-0.1	0.88
PLCO-LUNG	grade_3.0	0.37	-0.12	0.86
PLCO-LUNG	stage_2.0	0.97	0.6	1.34	***
PLCO-LUNG	stage_3.0	0.97	0.64	1.3	***
STANFORD-TMA	risk	0.83	0.54	1.12	***
STANFORD-TMA	age	0.55	0.17	0.93	**
STANFORD-TMA	sex	0.02	-0.34	0.38
STANFORD-TMA	grade_2.0	-0.11	-0.66	0.43
STANFORD-TMA	grade_3.0	-0.08	-0.65	0.5
STANFORD-TMA	stage_2.0	0.83	0.4	1.27	***
STANFORD-TMA	stage_3.0	1.37	0.85	1.89	***
TA-TMA	risk	1.66	0.8	2.51	***
TA-TMA	age	0.27	-0.33	0.87
TA-TMA	sex	0.2	-0.31	0.71
TA-TMA	grade_2.0	0.61	-1.45	2.67
TA-TMA	grade_3.0	1.16	-0.88	3.21
TA-TMA	stage_2.0	1.19	0.65	1.73	***
TA-TMA	stage_3.0	2.66	1.91	3.4	***
