# Supplementary material for: AI-enabled virtual spatial proteomics from histopathology for interpretable biomarker discovery in lung cancer
Source: Nat Med. 2026 Jan 5;32(1):231–44. doi: 10.1038/s41591-025-04060-4 (PMC12823406; doi:10.1038/s41591-025-04060-4)
Supplement: Supplementary file 8 — Statistical source data. [file 41591_2025_4060_MOESM8_ESM.xlsx]

## Sheet: fig5c
biomarker_label	group	median	q05	q25	q75	q95
CD20	0	0.06115	0.04716	0.05483	0.07061	0.12868
CD20	1	0.0371	0.02058	0.02843	0.05051	0.07673
CD31	0	0.10826	0.06027	0.0978	0.11572	0.13792
CD31	1	0.14492	0.09039	0.12223	0.16869	0.20683
CD3e	0	0.33357	0.13879	0.28503	0.37535	0.41904
CD3e	1	0.24416	0.16523	0.21025	0.28467	0.3604
CD44	0	0.03042	0.01324	0.0259	0.03539	0.04807
CD44	1	0.04103	0.02222	0.03287	0.05101	0.07093
CD8	0	0.09617	0	0.05187	0.14503	0.24397
CD8	1	0.05763	0	0.006	0.11078	0.2291
EpCAM	0	0.0555	0.03457	0.04595	0.067	0.09059
EpCAM	1	0.07073	0.02285	0.0539	0.07683	0.08755
Granzyme B	0	0.12341	0.04081	0.08697	0.16246	0.23033
Granzyme B	1	0	0	0	0.0292	0.17498
Ki67	0	0.10338	0.06693	0.08614	0.12498	0.16173
Ki67	1	0.23298	0.06739	0.135	0.24849	0.26351
PanCK	0	0.02452	0.01157	0.01846	0.03204	0.04732
PanCK	1	0.02835	0.00428	0.02004	0.03212	0.04228
aSMA	0	0.04383	0.03364	0.03922	0.05577	0.14191
aSMA	1	0.05767	0.03557	0.04723	0.07214	0.103

## Sheet: fig5d
pair	group	fraction
CD3e+/PanCK+	0	0.10064
CD3e+/PanCK+	1	0.01428
Ki67+/PanCK+	0	0.03359
Ki67+/PanCK+	1	0.1331
CD44+/EpCAM+	0	0.00565
CD44+/EpCAM+	1	0.07611
