# Supplementary material for: AI-enabled virtual spatial proteomics from histopathology for interpretable biomarker discovery in lung cancer
Source: Nat Med. 2026 Jan 5;32(1):231–44. doi: 10.1038/s41591-025-04060-4 (PMC12823406; doi:10.1038/s41591-025-04060-4)
Supplement: Supplementary file 9 — Statistical source data. [file 41591_2025_4060_MOESM9_ESM.xlsx]

## Sheet: fig6a
series	method	estimate	ci_lower	ci_upper	p_value
bar	H&E	0.722234	0.59284	0.800145
bar	CODEX	0.751168	0.617434	0.839171
bar	MICA	0.821047	0.727542	0.901003
pvalue	MICA_vs_H&E				1.23233e-161

## Sheet: fig6b1
series	method	estimate	ci_lower	ci_upper	p_value
bar	H&E	0.623058	0.560809	0.668332
bar	CODEX	0.662564	0.605631	0.721064
bar	MICA	0.722716	0.645986	0.756917
pvalue	MICA_vs_H&E				3.91116e-165

## Sheet: fig6b2
display_label	coef	ci_lower	ci_upper	stars
MICA	0.51	0.31	0.72	***
Age	-0.06	-0.56	0.45
Sex	0.04	-0.47	0.56
BMI	0.01	-0.05	0.06
Smoking	-0.65	-1.18	-0.12	*
CNS Mets	0.42	-0.04	0.88
PD-L1 1~50	-0.13	-0.71	0.46
PD-L1>=50	-0.28	-0.88	0.31

## Sheet: fig6d
pair	group	fraction
Granzyme B+/CD8+	0	0.0851
Granzyme B+/CD8+	1	0.05186
TCF-1+/CD4+	0	0.0346
TCF-1+/CD4+	1	0.013
PD-1+/CD8+	0	0.03883
PD-1+/CD8+	1	0.02639
CD66b+/MMP9+	0	0.09973
CD66b+/MMP9+	1	0.24827
FAP+/Collagen IV+	0	0.01909
FAP+/Collagen IV+	1	0.04084
CD163+/MMP9+	0	0.01672
CD163+/MMP9+	1	0.09015

## Sheet: fig6e
group	y	x	value_norm
Group 0	Granzyme B+CD8+	PD-1+CD8+	0.60409
Group 0	Granzyme B+CD8+	FAP+Collagen IV+	0
Group 0	Granzyme B+CD8+	CD163+MMP9+	0.02787
Group 0	TCF-1+CD4+	PD-1+CD8+	1
Group 0	TCF-1+CD4+	FAP+Collagen IV+	0.2483
Group 0	TCF-1+CD4+	CD163+MMP9+	0.09892
Group 0	CD66b+MMP9+	PD-1+CD8+	0.10919
Group 0	CD66b+MMP9+	FAP+Collagen IV+	0.31756
Group 0	CD66b+MMP9+	CD163+MMP9+	0.65193
Group 1	Granzyme B+CD8+	PD-1+CD8+	0.34372
Group 1	Granzyme B+CD8+	FAP+Collagen IV+	0
Group 1	Granzyme B+CD8+	CD163+MMP9+	0.10786
Group 1	TCF-1+CD4+	PD-1+CD8+	0.37287
Group 1	TCF-1+CD4+	FAP+Collagen IV+	0.13959
Group 1	TCF-1+CD4+	CD163+MMP9+	0.08839
Group 1	CD66b+MMP9+	PD-1+CD8+	0.08747
Group 1	CD66b+MMP9+	FAP+Collagen IV+	0.29798
Group 1	CD66b+MMP9+	CD163+MMP9+	1
