# Supplementary material for: AI-enabled virtual spatial proteomics from histopathology for interpretable biomarker discovery in lung cancer
Source: Nat Med. 2026 Jan 5;32(1):231–44. doi: 10.1038/s41591-025-04060-4 (PMC12823406; doi:10.1038/s41591-025-04060-4)
Supplement: Supplementary file 10 — Statistical source data. [file 41591_2025_4060_MOESM10_ESM.xlsx]

## Sheet: Extended Data Fig. 4 a
figure	panel	dataset	metric	location	kind	stat	value
Extended Data Fig. 4	a	Stanford-WSI (5-fold CV)	Pearson correlation	Cytoplasmic	fold		0.79146
Extended Data Fig. 4	a	Stanford-WSI (5-fold CV)	Pearson correlation	Cytoplasmic	fold		0.736622
Extended Data Fig. 4	a	Stanford-WSI (5-fold CV)	Pearson correlation	Cytoplasmic	fold		0.793711
Extended Data Fig. 4	a	Stanford-WSI (5-fold CV)	Pearson correlation	Cytoplasmic	fold		0.765575
Extended Data Fig. 4	a	Stanford-WSI (5-fold CV)	Pearson correlation	Cytoplasmic	fold		0.799211
Extended Data Fig. 4	a	Stanford-WSI (5-fold CV)	Pearson correlation	Membrane	fold		0.769573
Extended Data Fig. 4	a	Stanford-WSI (5-fold CV)	Pearson correlation	Membrane	fold		0.760076
Extended Data Fig. 4	a	Stanford-WSI (5-fold CV)	Pearson correlation	Membrane	fold		0.806613
Extended Data Fig. 4	a	Stanford-WSI (5-fold CV)	Pearson correlation	Membrane	fold		0.787047
Extended Data Fig. 4	a	Stanford-WSI (5-fold CV)	Pearson correlation	Membrane	fold		0.808947
Extended Data Fig. 4	a	Stanford-WSI (5-fold CV)	Pearson correlation	Nuclear	fold		0.821458
Extended Data Fig. 4	a	Stanford-WSI (5-fold CV)	Pearson correlation	Nuclear	fold		0.838776
Extended Data Fig. 4	a	Stanford-WSI (5-fold CV)	Pearson correlation	Nuclear	fold		0.866082
Extended Data Fig. 4	a	Stanford-WSI (5-fold CV)	Pearson correlation	Nuclear	fold		0.767728
Extended Data Fig. 4	a	Stanford-WSI (5-fold CV)	Pearson correlation	Nuclear	fold		0.848476
Extended Data Fig. 4	a	Stanford-WSI (5-fold CV)	Pearson correlation	Nuclear	summary	mean	0.828504
Extended Data Fig. 4	a	Stanford-WSI (5-fold CV)	Pearson correlation	Cytoplasmic	summary	mean	0.777316
Extended Data Fig. 4	a	Stanford-WSI (5-fold CV)	Pearson correlation	Membrane	summary	mean	0.786451
Extended Data Fig. 4	a	Stanford-WSI (5-fold CV)	Pearson correlation	Nuclear	summary	std	0.0376161
Extended Data Fig. 4	a	Stanford-WSI (5-fold CV)	Pearson correlation	Cytoplasmic	summary	std	0.0261824
Extended Data Fig. 4	a	Stanford-WSI (5-fold CV)	Pearson correlation	Membrane	summary	std	0.0217569

## Sheet: Extended Data Fig. 4 b
figure	panel	dataset	metric	location	stat	value
Extended Data Fig. 4	b	Independent validation	Pearson correlation	Nuclear	estimate	0.761007
Extended Data Fig. 4	b	Independent validation	Pearson correlation	Nuclear	ci_lower	0.757625
Extended Data Fig. 4	b	Independent validation	Pearson correlation	Nuclear	ci_upper	0.764508
Extended Data Fig. 4	b	Independent validation	Pearson correlation	Cytoplasmic	estimate	0.740748
Extended Data Fig. 4	b	Independent validation	Pearson correlation	Cytoplasmic	ci_lower	0.737339
Extended Data Fig. 4	b	Independent validation	Pearson correlation	Cytoplasmic	ci_upper	0.744155
Extended Data Fig. 4	b	Independent validation	Pearson correlation	Membrane	estimate	0.722559
Extended Data Fig. 4	b	Independent validation	Pearson correlation	Membrane	ci_lower	0.720178
Extended Data Fig. 4	b	Independent validation	Pearson correlation	Membrane	ci_upper	0.724668

## Sheet: Extended Data Fig. 5 a
figure	panel	metric	marker	kind	stat	value
Extended Data Fig. 5	a	Pearson correlation	DAPI	summary	estimate	0.952469
Extended Data Fig. 5	a	Pearson correlation	DAPI	summary	ci_lower	0.947
Extended Data Fig. 5	a	Pearson correlation	DAPI	summary	ci_upper	0.958141
Extended Data Fig. 5	a	Pearson correlation	PanCK	summary	estimate	0.911512
Extended Data Fig. 5	a	Pearson correlation	PanCK	summary	ci_lower	0.903185
Extended Data Fig. 5	a	Pearson correlation	PanCK	summary	ci_upper	0.91755
Extended Data Fig. 5	a	Pearson correlation	CD68	summary	estimate	0.869681
Extended Data Fig. 5	a	Pearson correlation	CD68	summary	ci_lower	0.862533
Extended Data Fig. 5	a	Pearson correlation	CD68	summary	ci_upper	0.877215
Extended Data Fig. 5	a	Pearson correlation	CD20	summary	estimate	0.817243
Extended Data Fig. 5	a	Pearson correlation	CD20	summary	ci_lower	0.793314
Extended Data Fig. 5	a	Pearson correlation	CD20	summary	ci_upper	0.834113
Extended Data Fig. 5	a	Pearson correlation	CD45	summary	estimate	0.785054
Extended Data Fig. 5	a	Pearson correlation	CD45	summary	ci_lower	0.773261
Extended Data Fig. 5	a	Pearson correlation	CD45	summary	ci_upper	0.799947
Extended Data Fig. 5	a	Pearson correlation	CD4	summary	estimate	0.776862
Extended Data Fig. 5	a	Pearson correlation	CD4	summary	ci_lower	0.76869
Extended Data Fig. 5	a	Pearson correlation	CD4	summary	ci_upper	0.785254
Extended Data Fig. 5	a	Pearson correlation	HLA-DR	summary	estimate	0.773751
Extended Data Fig. 5	a	Pearson correlation	HLA-DR	summary	ci_lower	0.755231
Extended Data Fig. 5	a	Pearson correlation	HLA-DR	summary	ci_upper	0.791164
Extended Data Fig. 5	a	Pearson correlation	MMP9	summary	estimate	0.749526
Extended Data Fig. 5	a	Pearson correlation	MMP9	summary	ci_lower	0.717209
Extended Data Fig. 5	a	Pearson correlation	MMP9	summary	ci_upper	0.775613
Extended Data Fig. 5	a	Pearson correlation	CD31	summary	estimate	0.747109
Extended Data Fig. 5	a	Pearson correlation	CD31	summary	ci_lower	0.736094
Extended Data Fig. 5	a	Pearson correlation	CD31	summary	ci_upper	0.756592
Extended Data Fig. 5	a	Pearson correlation	Bcl-2	summary	estimate	0.712614
Extended Data Fig. 5	a	Pearson correlation	Bcl-2	summary	ci_lower	0.686134
Extended Data Fig. 5	a	Pearson correlation	Bcl-2	summary	ci_upper	0.732283
Extended Data Fig. 5	a	Pearson correlation	CD163	summary	estimate	0.70115
Extended Data Fig. 5	a	Pearson correlation	CD163	summary	ci_lower	0.687842
Extended Data Fig. 5	a	Pearson correlation	CD163	summary	ci_upper	0.713741
Extended Data Fig. 5	a	Pearson correlation	CD8	summary	estimate	0.65664
Extended Data Fig. 5	a	Pearson correlation	CD8	summary	ci_lower	0.643915
Extended Data Fig. 5	a	Pearson correlation	CD8	summary	ci_upper	0.667383
Extended Data Fig. 5	a	Pearson correlation	aSMA	summary	estimate	0.646677
Extended Data Fig. 5	a	Pearson correlation	aSMA	summary	ci_lower	0.632875
Extended Data Fig. 5	a	Pearson correlation	aSMA	summary	ci_upper	0.660649
Extended Data Fig. 5	a	Pearson correlation	PD-1	summary	estimate	0.641674
Extended Data Fig. 5	a	Pearson correlation	PD-1	summary	ci_lower	0.560954
Extended Data Fig. 5	a	Pearson correlation	PD-1	summary	ci_upper	0.694237
Extended Data Fig. 5	a	Pearson correlation	Collagen IV	summary	estimate	0.636255
Extended Data Fig. 5	a	Pearson correlation	Collagen IV	summary	ci_lower	0.620165
Extended Data Fig. 5	a	Pearson correlation	Collagen IV	summary	ci_upper	0.651349
Extended Data Fig. 5	a	Pearson correlation	CD45RO	summary	estimate	0.624699
Extended Data Fig. 5	a	Pearson correlation	CD45RO	summary	ci_lower	0.609758
Extended Data Fig. 5	a	Pearson correlation	CD45RO	summary	ci_upper	0.638285
Extended Data Fig. 5	a	Pearson correlation	VISTA	summary	estimate	0.61716
Extended Data Fig. 5	a	Pearson correlation	VISTA	summary	ci_lower	0.572143
Extended Data Fig. 5	a	Pearson correlation	VISTA	summary	ci_upper	0.645559
Extended Data Fig. 5	a	Pearson correlation	FOXP3	summary	estimate	0.584037
Extended Data Fig. 5	a	Pearson correlation	FOXP3	summary	ci_lower	0.572087
Extended Data Fig. 5	a	Pearson correlation	FOXP3	summary	ci_upper	0.597351
Extended Data Fig. 5	a	Pearson correlation	Ki67	summary	estimate	0.5785
Extended Data Fig. 5	a	Pearson correlation	Ki67	summary	ci_lower	0.563025
Extended Data Fig. 5	a	Pearson correlation	Ki67	summary	ci_upper	0.591925
Extended Data Fig. 5	a	Pearson correlation	PD-L1	summary	estimate	0.559304
Extended Data Fig. 5	a	Pearson correlation	PD-L1	summary	ci_lower	0.539829
Extended Data Fig. 5	a	Pearson correlation	PD-L1	summary	ci_upper	0.575897
Extended Data Fig. 5	a	Pearson correlation	CD21	summary	estimate	0.52743
Extended Data Fig. 5	a	Pearson correlation	CD21	summary	ci_lower	0.502679
Extended Data Fig. 5	a	Pearson correlation	CD21	summary	ci_upper	0.547741
Extended Data Fig. 5	a	Pearson correlation	CD11c	summary	estimate	0.475259
Extended Data Fig. 5	a	Pearson correlation	CD11c	summary	ci_lower	0.462437
Extended Data Fig. 5	a	Pearson correlation	CD11c	summary	ci_upper	0.488577
Extended Data Fig. 5	a	Pearson correlation	CD138	summary	estimate	0.242208
Extended Data Fig. 5	a	Pearson correlation	CD138	summary	ci_lower	0.221895
Extended Data Fig. 5	a	Pearson correlation	CD138	summary	ci_upper	0.265573
Extended Data Fig. 5	a	Pearson correlation	Granzyme B	summary	estimate	0.198026
Extended Data Fig. 5	a	Pearson correlation	Granzyme B	summary	ci_lower	0.179769
Extended Data Fig. 5	a	Pearson correlation	Granzyme B	summary	ci_upper	0.214737

## Sheet: Extended Data Fig. 5 b
figure	panel	metric	cohort	kind	stat	value
Extended Data Fig. 5	b	Pearson	TMA-Combined	summary	estimate	0.717967
Extended Data Fig. 5	b	Pearson	TMA-Combined	summary	ci_lower	0.715061
Extended Data Fig. 5	b	Pearson	TMA-Combined	summary	ci_upper	0.720866
Extended Data Fig. 5	b	Pearson	Pan-cancer	summary	estimate	0.657265
Extended Data Fig. 5	b	Pearson	Pan-cancer	summary	ci_lower	0.648903
Extended Data Fig. 5	b	Pearson	Pan-cancer	summary	ci_upper	0.663786

## Sheet: Extended Data Fig. 5 c
figure	panel	metric	method	stat	value
Extended Data Fig. 5	c	Pearson	CUT	estimate	0.132059
Extended Data Fig. 5	c	Pearson	CUT	ci_lower	0.128217
Extended Data Fig. 5	c	Pearson	CUT	ci_upper	0.149186
Extended Data Fig. 5	c	Pearson	CGAN	estimate	0.20982
Extended Data Fig. 5	c	Pearson	CGAN	ci_lower	0.20296
Extended Data Fig. 5	c	Pearson	CGAN	ci_upper	0.237612
Extended Data Fig. 5	c	Pearson	HEX	estimate	0.657265
Extended Data Fig. 5	c	Pearson	HEX	ci_lower	0.648903
Extended Data Fig. 5	c	Pearson	HEX	ci_upper	0.663786
Extended Data Fig. 5	c	Spearman	CUT	estimate	0.099927
Extended Data Fig. 5	c	Spearman	CUT	ci_lower	0.09666
Extended Data Fig. 5	c	Spearman	CUT	ci_upper	0.102331
Extended Data Fig. 5	c	Spearman	CGAN	estimate	0.140183
Extended Data Fig. 5	c	Spearman	CGAN	ci_lower	0.137462
Extended Data Fig. 5	c	Spearman	CGAN	ci_upper	0.142549
Extended Data Fig. 5	c	Spearman	HEX	estimate	0.56272
Extended Data Fig. 5	c	Spearman	HEX	ci_lower	0.559692
Extended Data Fig. 5	c	Spearman	HEX	ci_upper	0.56599
Extended Data Fig. 5	c	SSIM	CUT	estimate	0.490708
Extended Data Fig. 5	c	SSIM	CUT	ci_lower	0.471982
Extended Data Fig. 5	c	SSIM	CUT	ci_upper	0.511009
Extended Data Fig. 5	c	SSIM	CGAN	estimate	0.521213
Extended Data Fig. 5	c	SSIM	CGAN	ci_lower	0.508459
Extended Data Fig. 5	c	SSIM	CGAN	ci_upper	0.537751
Extended Data Fig. 5	c	SSIM	HEX	estimate	0.638049
Extended Data Fig. 5	c	SSIM	HEX	ci_lower	0.625744
Extended Data Fig. 5	c	SSIM	HEX	ci_upper	0.646935
Extended Data Fig. 5	c	MSE	CUT	estimate	0.835283
Extended Data Fig. 5	c	MSE	CUT	ci_lower	0.662476
Extended Data Fig. 5	c	MSE	CUT	ci_upper	1
Extended Data Fig. 5	c	MSE	CGAN	estimate	0.439021
Extended Data Fig. 5	c	MSE	CGAN	ci_lower	0.300516
Extended Data Fig. 5	c	MSE	CGAN	ci_upper	0.623061
Extended Data Fig. 5	c	MSE	HEX	estimate	0.132019
Extended Data Fig. 5	c	MSE	HEX	ci_lower	0
Extended Data Fig. 5	c	MSE	HEX	ci_upper	0.290219

## Sheet: Extended Data Fig. 6
figure	metric	marker	stat	value
Extended Data Fig. 6	Pearson correlation	DAPI	estimate	0.851786
Extended Data Fig. 6	Pearson correlation	DAPI	ci_lower	0.846147
Extended Data Fig. 6	Pearson correlation	DAPI	ci_upper	0.856963
Extended Data Fig. 6	Pearson correlation	BETA-CATENIN	estimate	0.833783
Extended Data Fig. 6	Pearson correlation	BETA-CATENIN	ci_lower	0.827643
Extended Data Fig. 6	Pearson correlation	BETA-CATENIN	ci_upper	0.840261
Extended Data Fig. 6	Pearson correlation	CD45	estimate	0.809933
Extended Data Fig. 6	Pearson correlation	CD45	ci_lower	0.797996
Extended Data Fig. 6	Pearson correlation	CD45	ci_upper	0.820438
Extended Data Fig. 6	Pearson correlation	CD5	estimate	0.794161
Extended Data Fig. 6	Pearson correlation	CD5	ci_lower	0.783552
Extended Data Fig. 6	Pearson correlation	CD5	ci_upper	0.805276
Extended Data Fig. 6	Pearson correlation	CD56	estimate	0.766947
Extended Data Fig. 6	Pearson correlation	CD56	ci_lower	0.759766
Extended Data Fig. 6	Pearson correlation	CD56	ci_upper	0.774495
Extended Data Fig. 6	Pearson correlation	PD-1	estimate	0.753279
Extended Data Fig. 6	Pearson correlation	PD-1	ci_lower	0.743005
Extended Data Fig. 6	Pearson correlation	PD-1	ci_upper	0.763414
Extended Data Fig. 6	Pearson correlation	EGFR	estimate	0.74119
Extended Data Fig. 6	Pearson correlation	EGFR	ci_lower	0.732047
Extended Data Fig. 6	Pearson correlation	EGFR	ci_upper	0.75071
Extended Data Fig. 6	Pearson correlation	T-BET	estimate	0.724707
Extended Data Fig. 6	Pearson correlation	T-BET	ci_lower	0.714653
Extended Data Fig. 6	Pearson correlation	T-BET	ci_upper	0.7339
Extended Data Fig. 6	Pearson correlation	LAG-3	estimate	0.722596
Extended Data Fig. 6	Pearson correlation	LAG-3	ci_lower	0.707401
Extended Data Fig. 6	Pearson correlation	LAG-3	ci_upper	0.7351
Extended Data Fig. 6	Pearson correlation	CD194	estimate	0.719079
Extended Data Fig. 6	Pearson correlation	CD194	ci_lower	0.709047
Extended Data Fig. 6	Pearson correlation	CD194	ci_upper	0.729455
Extended Data Fig. 6	Pearson correlation	FOXP3	estimate	0.712489
Extended Data Fig. 6	Pearson correlation	FOXP3	ci_lower	0.703301
Extended Data Fig. 6	Pearson correlation	FOXP3	ci_upper	0.720895
Extended Data Fig. 6	Pearson correlation	VISTA	estimate	0.700677
Extended Data Fig. 6	Pearson correlation	VISTA	ci_lower	0.693258
Extended Data Fig. 6	Pearson correlation	VISTA	ci_upper	0.707807
Extended Data Fig. 6	Pearson correlation	CD2	estimate	0.69966
Extended Data Fig. 6	Pearson correlation	CD2	ci_lower	0.685447
Extended Data Fig. 6	Pearson correlation	CD2	ci_upper	0.713348
Extended Data Fig. 6	Pearson correlation	CD3	estimate	0.694109
Extended Data Fig. 6	Pearson correlation	CD3	ci_lower	0.679347
Extended Data Fig. 6	Pearson correlation	CD3	ci_upper	0.709545
Extended Data Fig. 6	Pearson correlation	IDO-1	estimate	0.69214
Extended Data Fig. 6	Pearson correlation	IDO-1	ci_lower	0.682053
Extended Data Fig. 6	Pearson correlation	IDO-1	ci_upper	0.707019
Extended Data Fig. 6	Pearson correlation	CD11B	estimate	0.691173
Extended Data Fig. 6	Pearson correlation	CD11B	ci_lower	0.681075
Extended Data Fig. 6	Pearson correlation	CD11B	ci_upper	0.702209
Extended Data Fig. 6	Pearson correlation	CD45RA	estimate	0.688583
Extended Data Fig. 6	Pearson correlation	CD45RA	ci_lower	0.674438
Extended Data Fig. 6	Pearson correlation	CD45RA	ci_upper	0.704713
Extended Data Fig. 6	Pearson correlation	MMP12	estimate	0.681289
Extended Data Fig. 6	Pearson correlation	MMP12	ci_lower	0.664342
Extended Data Fig. 6	Pearson correlation	MMP12	ci_upper	0.694551
Extended Data Fig. 6	Pearson correlation	CD4	estimate	0.678274
Extended Data Fig. 6	Pearson correlation	CD4	ci_lower	0.667869
Extended Data Fig. 6	Pearson correlation	CD4	ci_upper	0.689117
Extended Data Fig. 6	Pearson correlation	GATA3	estimate	0.667798
Extended Data Fig. 6	Pearson correlation	GATA3	ci_lower	0.657251
Extended Data Fig. 6	Pearson correlation	GATA3	ci_upper	0.677884
Extended Data Fig. 6	Pearson correlation	CD71	estimate	0.665385
Extended Data Fig. 6	Pearson correlation	CD71	ci_lower	0.652506
Extended Data Fig. 6	Pearson correlation	CD71	ci_upper	0.678158
Extended Data Fig. 6	Pearson correlation	BCL-2	estimate	0.64597
Extended Data Fig. 6	Pearson correlation	BCL-2	ci_lower	0.626656
Extended Data Fig. 6	Pearson correlation	BCL-2	ci_upper	0.664411
Extended Data Fig. 6	Pearson correlation	KI67	estimate	0.643519
Extended Data Fig. 6	Pearson correlation	KI67	ci_lower	0.627567
Extended Data Fig. 6	Pearson correlation	KI67	ci_upper	0.66034
Extended Data Fig. 6	Pearson correlation	CD38	estimate	0.638131
Extended Data Fig. 6	Pearson correlation	CD38	ci_lower	0.626404
Extended Data Fig. 6	Pearson correlation	CD38	ci_upper	0.650404
Extended Data Fig. 6	Pearson correlation	CD25	estimate	0.616923
Extended Data Fig. 6	Pearson correlation	CD25	ci_lower	0.600947
Extended Data Fig. 6	Pearson correlation	CD25	ci_upper	0.631754
Extended Data Fig. 6	Pearson correlation	VIMENTIN	estimate	0.611451
Extended Data Fig. 6	Pearson correlation	VIMENTIN	ci_lower	0.602901
Extended Data Fig. 6	Pearson correlation	VIMENTIN	ci_upper	0.618956
Extended Data Fig. 6	Pearson correlation	CD68	estimate	0.591524
Extended Data Fig. 6	Pearson correlation	CD68	ci_lower	0.577312
Extended Data Fig. 6	Pearson correlation	CD68	ci_upper	0.60343
Extended Data Fig. 6	Pearson correlation	CD31	estimate	0.583712
Extended Data Fig. 6	Pearson correlation	CD31	ci_lower	0.568085
Extended Data Fig. 6	Pearson correlation	CD31	ci_upper	0.600432
Extended Data Fig. 6	Pearson correlation	CD30	estimate	0.582861
Extended Data Fig. 6	Pearson correlation	CD30	ci_lower	0.565633
Extended Data Fig. 6	Pearson correlation	CD30	ci_upper	0.598434
Extended Data Fig. 6	Pearson correlation	CD8	estimate	0.560078
Extended Data Fig. 6	Pearson correlation	CD8	ci_lower	0.548976
Extended Data Fig. 6	Pearson correlation	CD8	ci_upper	0.573149
Extended Data Fig. 6	Pearson correlation	ICOS	estimate	0.555424
Extended Data Fig. 6	Pearson correlation	ICOS	ci_lower	0.54082
Extended Data Fig. 6	Pearson correlation	ICOS	ci_upper	0.571386
Extended Data Fig. 6	Pearson correlation	CD57	estimate	0.555298
Extended Data Fig. 6	Pearson correlation	CD57	ci_lower	0.539245
Extended Data Fig. 6	Pearson correlation	CD57	ci_upper	0.568556
Extended Data Fig. 6	Pearson correlation	CD20	estimate	0.546224
Extended Data Fig. 6	Pearson correlation	CD20	ci_lower	0.517127
Extended Data Fig. 6	Pearson correlation	CD20	ci_upper	0.59197
Extended Data Fig. 6	Pearson correlation	P53	estimate	0.544119
Extended Data Fig. 6	Pearson correlation	P53	ci_lower	0.526758
Extended Data Fig. 6	Pearson correlation	P53	ci_upper	0.56071
Extended Data Fig. 6	Pearson correlation	CD44	estimate	0.538839
Extended Data Fig. 6	Pearson correlation	CD44	ci_lower	0.52579
Extended Data Fig. 6	Pearson correlation	CD44	ci_upper	0.550312
Extended Data Fig. 6	Pearson correlation	MMP9	estimate	0.529725
Extended Data Fig. 6	Pearson correlation	MMP9	ci_lower	0.510853
Extended Data Fig. 6	Pearson correlation	MMP9	ci_upper	0.554358
Extended Data Fig. 6	Pearson correlation	CD163	estimate	0.528676
Extended Data Fig. 6	Pearson correlation	CD163	ci_lower	0.518355
Extended Data Fig. 6	Pearson correlation	CD163	ci_upper	0.539799
Extended Data Fig. 6	Pearson correlation	CD7	estimate	0.516332
Extended Data Fig. 6	Pearson correlation	CD7	ci_lower	0.497635
Extended Data Fig. 6	Pearson correlation	CD7	ci_upper	0.536846
Extended Data Fig. 6	Pearson correlation	CD21	estimate	0.506486
Extended Data Fig. 6	Pearson correlation	CD21	ci_lower	0.492636
Extended Data Fig. 6	Pearson correlation	CD21	ci_upper	0.520669
Extended Data Fig. 6	Pearson correlation	NA-K-ATPASE	estimate	0.495178
Extended Data Fig. 6	Pearson correlation	NA-K-ATPASE	ci_lower	0.473489
Extended Data Fig. 6	Pearson correlation	NA-K-ATPASE	ci_upper	0.52109
Extended Data Fig. 6	Pearson correlation	ASMA	estimate	0.492998
Extended Data Fig. 6	Pearson correlation	ASMA	ci_lower	0.479622
Extended Data Fig. 6	Pearson correlation	ASMA	ci_upper	0.5096
Extended Data Fig. 6	Pearson correlation	CD45RO	estimate	0.490743
Extended Data Fig. 6	Pearson correlation	CD45RO	ci_lower	0.476917
Extended Data Fig. 6	Pearson correlation	CD45RO	ci_upper	0.506785
Extended Data Fig. 6	Pearson correlation	PD-L1	estimate	0.475534
Extended Data Fig. 6	Pearson correlation	PD-L1	ci_lower	0.459061
Extended Data Fig. 6	Pearson correlation	PD-L1	ci_upper	0.493721
Extended Data Fig. 6	Pearson correlation	CDX2	estimate	0.467188
Extended Data Fig. 6	Pearson correlation	CDX2	ci_lower	0.451592
Extended Data Fig. 6	Pearson correlation	CDX2	ci_upper	0.48632
Extended Data Fig. 6	Pearson correlation	PODOPLANIN	estimate	0.466296
Extended Data Fig. 6	Pearson correlation	PODOPLANIN	ci_lower	0.44854
Extended Data Fig. 6	Pearson correlation	PODOPLANIN	ci_upper	0.480213
Extended Data Fig. 6	Pearson correlation	PANCK	estimate	0.460543
Extended Data Fig. 6	Pearson correlation	PANCK	ci_lower	0.43947
Extended Data Fig. 6	Pearson correlation	PANCK	ci_upper	0.483226
Extended Data Fig. 6	Pearson correlation	CD34	estimate	0.408421
Extended Data Fig. 6	Pearson correlation	CD34	ci_lower	0.39678
Extended Data Fig. 6	Pearson correlation	CD34	ci_upper	0.419704
Extended Data Fig. 6	Pearson correlation	COLLAGEN IV	estimate	0.40292
Extended Data Fig. 6	Pearson correlation	COLLAGEN IV	ci_lower	0.388097
Extended Data Fig. 6	Pearson correlation	COLLAGEN IV	ci_upper	0.414767
Extended Data Fig. 6	Pearson correlation	CD15	estimate	0.388248
Extended Data Fig. 6	Pearson correlation	CD15	ci_lower	0.368361
Extended Data Fig. 6	Pearson correlation	CD15	ci_upper	0.407702
Extended Data Fig. 6	Pearson correlation	HLA-DR	estimate	0.369902
Extended Data Fig. 6	Pearson correlation	HLA-DR	ci_lower	0.351443
Extended Data Fig. 6	Pearson correlation	HLA-DR	ci_upper	0.385285
Extended Data Fig. 6	Pearson correlation	GFAP	estimate	0.367093
Extended Data Fig. 6	Pearson correlation	GFAP	ci_lower	0.347464
Extended Data Fig. 6	Pearson correlation	GFAP	ci_upper	0.388573
Extended Data Fig. 6	Pearson correlation	MUC-1	estimate	0.317139
Extended Data Fig. 6	Pearson correlation	MUC-1	ci_lower	0.294156
Extended Data Fig. 6	Pearson correlation	MUC-1	ci_upper	0.347405
Extended Data Fig. 6	Pearson correlation	CD11C	estimate	0.316825
Extended Data Fig. 6	Pearson correlation	CD11C	ci_lower	0.30245
Extended Data Fig. 6	Pearson correlation	CD11C	ci_upper	0.335694
Extended Data Fig. 6	Pearson correlation	CD138	estimate	0.302883
Extended Data Fig. 6	Pearson correlation	CD138	ci_lower	0.281518
Extended Data Fig. 6	Pearson correlation	CD138	ci_upper	0.324074
Extended Data Fig. 6	Pearson correlation	CHROMOGRANIN A	estimate	0.295948
Extended Data Fig. 6	Pearson correlation	CHROMOGRANIN A	ci_lower	0.265888
Extended Data Fig. 6	Pearson correlation	CHROMOGRANIN A	ci_upper	0.332301
Extended Data Fig. 6	Pearson correlation	GRANZYME B	estimate	0.085471
Extended Data Fig. 6	Pearson correlation	GRANZYME B	ci_lower	0.067961
Extended Data Fig. 6	Pearson correlation	GRANZYME B	ci_upper	0.106833
Extended Data Fig. 6	Pearson correlation	SYNAPTOPHYSIN	estimate	0.057399
Extended Data Fig. 6	Pearson correlation	SYNAPTOPHYSIN	ci_lower	0.038537
Extended Data Fig. 6	Pearson correlation	SYNAPTOPHYSIN	ci_upper	0.074646

## Sheet: Extended Data Fig. 7
figure	metric	marker	stat	value
Extended Data Fig. 6	Pearson correlation	DAPI	estimate	0.902386
Extended Data Fig. 6	Pearson correlation	DAPI	ci_lower	0.898101
Extended Data Fig. 6	Pearson correlation	DAPI	ci_upper	0.906731
Extended Data Fig. 6	Pearson correlation	BETA-CATENIN	estimate	0.885645
Extended Data Fig. 6	Pearson correlation	BETA-CATENIN	ci_lower	0.879801
Extended Data Fig. 6	Pearson correlation	BETA-CATENIN	ci_upper	0.891498
Extended Data Fig. 6	Pearson correlation	CD45	estimate	0.84819
Extended Data Fig. 6	Pearson correlation	CD45	ci_lower	0.838543
Extended Data Fig. 6	Pearson correlation	CD45	ci_upper	0.855875
Extended Data Fig. 6	Pearson correlation	CD5	estimate	0.84246
Extended Data Fig. 6	Pearson correlation	CD5	ci_lower	0.83346
Extended Data Fig. 6	Pearson correlation	CD5	ci_upper	0.851518
Extended Data Fig. 6	Pearson correlation	CD56	estimate	0.828361
Extended Data Fig. 6	Pearson correlation	CD56	ci_lower	0.82041
Extended Data Fig. 6	Pearson correlation	CD56	ci_upper	0.834752
Extended Data Fig. 6	Pearson correlation	GATA3	estimate	0.828264
Extended Data Fig. 6	Pearson correlation	GATA3	ci_lower	0.821695
Extended Data Fig. 6	Pearson correlation	GATA3	ci_upper	0.835901
Extended Data Fig. 6	Pearson correlation	EGFR	estimate	0.818017
Extended Data Fig. 6	Pearson correlation	EGFR	ci_lower	0.810207
Extended Data Fig. 6	Pearson correlation	EGFR	ci_upper	0.825557
Extended Data Fig. 6	Pearson correlation	VISTA	estimate	0.806198
Extended Data Fig. 6	Pearson correlation	VISTA	ci_lower	0.798691
Extended Data Fig. 6	Pearson correlation	VISTA	ci_upper	0.812057
Extended Data Fig. 6	Pearson correlation	PD-1	estimate	0.803551
Extended Data Fig. 6	Pearson correlation	PD-1	ci_lower	0.794468
Extended Data Fig. 6	Pearson correlation	PD-1	ci_upper	0.812637
Extended Data Fig. 6	Pearson correlation	CD194	estimate	0.803164
Extended Data Fig. 6	Pearson correlation	CD194	ci_lower	0.795839
Extended Data Fig. 6	Pearson correlation	CD194	ci_upper	0.81198
Extended Data Fig. 6	Pearson correlation	CD11B	estimate	0.802901
Extended Data Fig. 6	Pearson correlation	CD11B	ci_lower	0.793596
Extended Data Fig. 6	Pearson correlation	CD11B	ci_upper	0.812314
Extended Data Fig. 6	Pearson correlation	T-BET	estimate	0.787972
Extended Data Fig. 6	Pearson correlation	T-BET	ci_lower	0.778545
Extended Data Fig. 6	Pearson correlation	T-BET	ci_upper	0.796573
Extended Data Fig. 6	Pearson correlation	LAG-3	estimate	0.778115
Extended Data Fig. 6	Pearson correlation	LAG-3	ci_lower	0.76447
Extended Data Fig. 6	Pearson correlation	LAG-3	ci_upper	0.790777
Extended Data Fig. 6	Pearson correlation	CD45RA	estimate	0.770004
Extended Data Fig. 6	Pearson correlation	CD45RA	ci_lower	0.760145
Extended Data Fig. 6	Pearson correlation	CD45RA	ci_upper	0.780635
Extended Data Fig. 6	Pearson correlation	CD3	estimate	0.768545
Extended Data Fig. 6	Pearson correlation	CD3	ci_lower	0.757079
Extended Data Fig. 6	Pearson correlation	CD3	ci_upper	0.777164
Extended Data Fig. 6	Pearson correlation	FOXP3	estimate	0.768429
Extended Data Fig. 6	Pearson correlation	FOXP3	ci_lower	0.758672
Extended Data Fig. 6	Pearson correlation	FOXP3	ci_upper	0.775655
Extended Data Fig. 6	Pearson correlation	CD2	estimate	0.758351
Extended Data Fig. 6	Pearson correlation	CD2	ci_lower	0.742885
Extended Data Fig. 6	Pearson correlation	CD2	ci_upper	0.772057
Extended Data Fig. 6	Pearson correlation	IDO-1	estimate	0.757065
Extended Data Fig. 6	Pearson correlation	IDO-1	ci_lower	0.745656
Extended Data Fig. 6	Pearson correlation	IDO-1	ci_upper	0.769502
Extended Data Fig. 6	Pearson correlation	BCL-2	estimate	0.752877
Extended Data Fig. 6	Pearson correlation	BCL-2	ci_lower	0.734701
Extended Data Fig. 6	Pearson correlation	BCL-2	ci_upper	0.769632
Extended Data Fig. 6	Pearson correlation	ICOS	estimate	0.752261
Extended Data Fig. 6	Pearson correlation	ICOS	ci_lower	0.7432
Extended Data Fig. 6	Pearson correlation	ICOS	ci_upper	0.761404
Extended Data Fig. 6	Pearson correlation	CD4	estimate	0.748406
Extended Data Fig. 6	Pearson correlation	CD4	ci_lower	0.73853
Extended Data Fig. 6	Pearson correlation	CD4	ci_upper	0.756926
Extended Data Fig. 6	Pearson correlation	MMP12	estimate	0.745373
Extended Data Fig. 6	Pearson correlation	MMP12	ci_lower	0.731436
Extended Data Fig. 6	Pearson correlation	MMP12	ci_upper	0.758992
Extended Data Fig. 6	Pearson correlation	CD38	estimate	0.741096
Extended Data Fig. 6	Pearson correlation	CD38	ci_lower	0.72786
Extended Data Fig. 6	Pearson correlation	CD38	ci_upper	0.752617
Extended Data Fig. 6	Pearson correlation	CD21	estimate	0.72034
Extended Data Fig. 6	Pearson correlation	CD21	ci_lower	0.708329
Extended Data Fig. 6	Pearson correlation	CD21	ci_upper	0.730158
Extended Data Fig. 6	Pearson correlation	VIMENTIN	estimate	0.718449
Extended Data Fig. 6	Pearson correlation	VIMENTIN	ci_lower	0.710862
Extended Data Fig. 6	Pearson correlation	VIMENTIN	ci_upper	0.727304
Extended Data Fig. 6	Pearson correlation	CD71	estimate	0.710083
Extended Data Fig. 6	Pearson correlation	CD71	ci_lower	0.698856
Extended Data Fig. 6	Pearson correlation	CD71	ci_upper	0.723609
Extended Data Fig. 6	Pearson correlation	CD30	estimate	0.683074
Extended Data Fig. 6	Pearson correlation	CD30	ci_lower	0.670567
Extended Data Fig. 6	Pearson correlation	CD30	ci_upper	0.697086
Extended Data Fig. 6	Pearson correlation	CD68	estimate	0.675681
Extended Data Fig. 6	Pearson correlation	CD68	ci_lower	0.663168
Extended Data Fig. 6	Pearson correlation	CD68	ci_upper	0.687636
Extended Data Fig. 6	Pearson correlation	KI67	estimate	0.674454
Extended Data Fig. 6	Pearson correlation	KI67	ci_lower	0.659127
Extended Data Fig. 6	Pearson correlation	KI67	ci_upper	0.691851
Extended Data Fig. 6	Pearson correlation	MMP9	estimate	0.665012
Extended Data Fig. 6	Pearson correlation	MMP9	ci_lower	0.650357
Extended Data Fig. 6	Pearson correlation	MMP9	ci_upper	0.684508
Extended Data Fig. 6	Pearson correlation	CD25	estimate	0.664821
Extended Data Fig. 6	Pearson correlation	CD25	ci_lower	0.648661
Extended Data Fig. 6	Pearson correlation	CD25	ci_upper	0.678356
Extended Data Fig. 6	Pearson correlation	ASMA	estimate	0.661572
Extended Data Fig. 6	Pearson correlation	ASMA	ci_lower	0.646934
Extended Data Fig. 6	Pearson correlation	ASMA	ci_upper	0.676854
Extended Data Fig. 6	Pearson correlation	CD8	estimate	0.636222
Extended Data Fig. 6	Pearson correlation	CD8	ci_lower	0.622041
Extended Data Fig. 6	Pearson correlation	CD8	ci_upper	0.647139
Extended Data Fig. 6	Pearson correlation	CD57	estimate	0.635108
Extended Data Fig. 6	Pearson correlation	CD57	ci_lower	0.620386
Extended Data Fig. 6	Pearson correlation	CD57	ci_upper	0.647528
Extended Data Fig. 6	Pearson correlation	CD31	estimate	0.625881
Extended Data Fig. 6	Pearson correlation	CD31	ci_lower	0.609164
Extended Data Fig. 6	Pearson correlation	CD31	ci_upper	0.643549
Extended Data Fig. 6	Pearson correlation	P53	estimate	0.62154
Extended Data Fig. 6	Pearson correlation	P53	ci_lower	0.601908
Extended Data Fig. 6	Pearson correlation	P53	ci_upper	0.640643
Extended Data Fig. 6	Pearson correlation	CD163	estimate	0.614838
Extended Data Fig. 6	Pearson correlation	CD163	ci_lower	0.604443
Extended Data Fig. 6	Pearson correlation	CD163	ci_upper	0.627398
Extended Data Fig. 6	Pearson correlation	CD15	estimate	0.611675
Extended Data Fig. 6	Pearson correlation	CD15	ci_lower	0.592518
Extended Data Fig. 6	Pearson correlation	CD15	ci_upper	0.630824
Extended Data Fig. 6	Pearson correlation	CD20	estimate	0.608104
Extended Data Fig. 6	Pearson correlation	CD20	ci_lower	0.580188
Extended Data Fig. 6	Pearson correlation	CD20	ci_upper	0.647043
Extended Data Fig. 6	Pearson correlation	CD7	estimate	0.605974
Extended Data Fig. 6	Pearson correlation	CD7	ci_lower	0.586596
Extended Data Fig. 6	Pearson correlation	CD7	ci_upper	0.626132
Extended Data Fig. 6	Pearson correlation	CD44	estimate	0.602515
Extended Data Fig. 6	Pearson correlation	CD44	ci_lower	0.586742
Extended Data Fig. 6	Pearson correlation	CD44	ci_upper	0.615765
Extended Data Fig. 6	Pearson correlation	PD-L1	estimate	0.584344
Extended Data Fig. 6	Pearson correlation	PD-L1	ci_lower	0.569958
Extended Data Fig. 6	Pearson correlation	PD-L1	ci_upper	0.600552
Extended Data Fig. 6	Pearson correlation	CD45RO	estimate	0.57693
Extended Data Fig. 6	Pearson correlation	CD45RO	ci_lower	0.562409
Extended Data Fig. 6	Pearson correlation	CD45RO	ci_upper	0.591855
Extended Data Fig. 6	Pearson correlation	NA-K-ATPASE	estimate	0.574065
Extended Data Fig. 6	Pearson correlation	NA-K-ATPASE	ci_lower	0.551001
Extended Data Fig. 6	Pearson correlation	NA-K-ATPASE	ci_upper	0.59783
Extended Data Fig. 6	Pearson correlation	CDX2	estimate	0.556144
Extended Data Fig. 6	Pearson correlation	CDX2	ci_lower	0.541467
Extended Data Fig. 6	Pearson correlation	CDX2	ci_upper	0.573523
Extended Data Fig. 6	Pearson correlation	COLLAGEN IV	estimate	0.553129
Extended Data Fig. 6	Pearson correlation	COLLAGEN IV	ci_lower	0.541095
Extended Data Fig. 6	Pearson correlation	COLLAGEN IV	ci_upper	0.566215
Extended Data Fig. 6	Pearson correlation	GFAP	estimate	0.548469
Extended Data Fig. 6	Pearson correlation	GFAP	ci_lower	0.531708
Extended Data Fig. 6	Pearson correlation	GFAP	ci_upper	0.568611
Extended Data Fig. 6	Pearson correlation	CHROMOGRANIN A	estimate	0.536642
Extended Data Fig. 6	Pearson correlation	CHROMOGRANIN A	ci_lower	0.502339
Extended Data Fig. 6	Pearson correlation	CHROMOGRANIN A	ci_upper	0.582739
Extended Data Fig. 6	Pearson correlation	PANCK	estimate	0.532024
Extended Data Fig. 6	Pearson correlation	PANCK	ci_lower	0.508771
Extended Data Fig. 6	Pearson correlation	PANCK	ci_upper	0.556338
Extended Data Fig. 6	Pearson correlation	PODOPLANIN	estimate	0.521669
Extended Data Fig. 6	Pearson correlation	PODOPLANIN	ci_lower	0.509054
Extended Data Fig. 6	Pearson correlation	PODOPLANIN	ci_upper	0.535527
Extended Data Fig. 6	Pearson correlation	CD34	estimate	0.487901
Extended Data Fig. 6	Pearson correlation	CD34	ci_lower	0.474326
Extended Data Fig. 6	Pearson correlation	CD34	ci_upper	0.500643
Extended Data Fig. 6	Pearson correlation	HLA-DR	estimate	0.478534
Extended Data Fig. 6	Pearson correlation	HLA-DR	ci_lower	0.45913
Extended Data Fig. 6	Pearson correlation	HLA-DR	ci_upper	0.498037
Extended Data Fig. 6	Pearson correlation	CD138	estimate	0.477586
Extended Data Fig. 6	Pearson correlation	CD138	ci_lower	0.4515
Extended Data Fig. 6	Pearson correlation	CD138	ci_upper	0.499553
Extended Data Fig. 6	Pearson correlation	CD11C	estimate	0.459287
Extended Data Fig. 6	Pearson correlation	CD11C	ci_lower	0.441711
Extended Data Fig. 6	Pearson correlation	CD11C	ci_upper	0.477467
Extended Data Fig. 6	Pearson correlation	MUC-1	estimate	0.334299
Extended Data Fig. 6	Pearson correlation	MUC-1	ci_lower	0.312756
Extended Data Fig. 6	Pearson correlation	MUC-1	ci_upper	0.366018
Extended Data Fig. 6	Pearson correlation	GRANZYME B	estimate	0.166344
Extended Data Fig. 6	Pearson correlation	GRANZYME B	ci_lower	0.149612
Extended Data Fig. 6	Pearson correlation	GRANZYME B	ci_upper	0.185514
Extended Data Fig. 6	Pearson correlation	SYNAPTOPHYSIN	estimate	0.156205
Extended Data Fig. 6	Pearson correlation	SYNAPTOPHYSIN	ci_lower	0.141037
Extended Data Fig. 6	Pearson correlation	SYNAPTOPHYSIN	ci_upper	0.171477

## Sheet: Extended Data Fig. 8
figure	metric	group	method	stat	value
Extended Data Fig. 8	Pearson	Legacy (24)	Retrain	estimate	0.54323
Extended Data Fig. 8	Pearson	Legacy (24)	Retrain	ci_lower	0.538268
Extended Data Fig. 8	Pearson	Legacy (24)	Retrain	ci_upper	0.549097
Extended Data Fig. 8	Pearson	Novel (33)	Retrain	estimate	0.582072
Extended Data Fig. 8	Pearson	Novel (33)	Retrain	ci_lower	0.577182
Extended Data Fig. 8	Pearson	Novel (33)	Retrain	ci_upper	0.58748
Extended Data Fig. 8	Pearson	Legacy (24)	Finetune	estimate	0.638995
Extended Data Fig. 8	Pearson	Legacy (24)	Finetune	ci_lower	0.633895
Extended Data Fig. 8	Pearson	Legacy (24)	Finetune	ci_upper	0.644023
Extended Data Fig. 8	Pearson	Novel (33)	Finetune	estimate	0.673785
Extended Data Fig. 8	Pearson	Novel (33)	Finetune	ci_lower	0.668858
Extended Data Fig. 8	Pearson	Novel (33)	Finetune	ci_upper	0.678119
Extended Data Fig. 8	Spearman	Legacy (24)	Retrain	estimate	0.496651
Extended Data Fig. 8	Spearman	Legacy (24)	Retrain	ci_lower	0.490173
Extended Data Fig. 8	Spearman	Legacy (24)	Retrain	ci_upper	0.50387
Extended Data Fig. 8	Spearman	Novel (33)	Retrain	estimate	0.577774
Extended Data Fig. 8	Spearman	Novel (33)	Retrain	ci_lower	0.572363
Extended Data Fig. 8	Spearman	Novel (33)	Retrain	ci_upper	0.583471
Extended Data Fig. 8	Spearman	Legacy (24)	Finetune	estimate	0.604801
Extended Data Fig. 8	Spearman	Legacy (24)	Finetune	ci_lower	0.59998
Extended Data Fig. 8	Spearman	Legacy (24)	Finetune	ci_upper	0.610328
Extended Data Fig. 8	Spearman	Novel (33)	Finetune	estimate	0.66934
Extended Data Fig. 8	Spearman	Novel (33)	Finetune	ci_lower	0.665033
Extended Data Fig. 8	Spearman	Novel (33)	Finetune	ci_upper	0.673263
Extended Data Fig. 8	SSIM	Legacy (24)	Retrain	estimate	0.444864
Extended Data Fig. 8	SSIM	Legacy (24)	Retrain	ci_lower	0.418558
Extended Data Fig. 8	SSIM	Legacy (24)	Retrain	ci_upper	0.471171
Extended Data Fig. 8	SSIM	Novel (33)	Retrain	estimate	0.511503
Extended Data Fig. 8	SSIM	Novel (33)	Retrain	ci_lower	0.485158
Extended Data Fig. 8	SSIM	Novel (33)	Retrain	ci_upper	0.535324
Extended Data Fig. 8	SSIM	Legacy (24)	Finetune	estimate	0.508458
Extended Data Fig. 8	SSIM	Legacy (24)	Finetune	ci_lower	0.481479
Extended Data Fig. 8	SSIM	Legacy (24)	Finetune	ci_upper	0.530822
Extended Data Fig. 8	SSIM	Novel (33)	Finetune	estimate	0.567904
Extended Data Fig. 8	SSIM	Novel (33)	Finetune	ci_lower	0.539774
Extended Data Fig. 8	SSIM	Novel (33)	Finetune	ci_upper	0.592592
Extended Data Fig. 8	MSE	Legacy (24)	Retrain	estimate	0.63716
Extended Data Fig. 8	MSE	Legacy (24)	Retrain	ci_lower	0.381464
Extended Data Fig. 8	MSE	Legacy (24)	Retrain	ci_upper	1
Extended Data Fig. 8	MSE	Novel (33)	Retrain	estimate	0.471775
Extended Data Fig. 8	MSE	Novel (33)	Retrain	ci_lower	0.275016
Extended Data Fig. 8	MSE	Novel (33)	Retrain	ci_upper	0.68349
Extended Data Fig. 8	MSE	Legacy (24)	Finetune	estimate	0.314557
Extended Data Fig. 8	MSE	Legacy (24)	Finetune	ci_lower	0.117404
Extended Data Fig. 8	MSE	Legacy (24)	Finetune	ci_upper	0.597008
Extended Data Fig. 8	MSE	Novel (33)	Finetune	estimate	0.132194
Extended Data Fig. 8	MSE	Novel (33)	Finetune	ci_lower	0
Extended Data Fig. 8	MSE	Novel (33)	Finetune	ci_upper	0.251343

## Sheet: Extended Data Fig. 9
figure	metric	group	method	stat	value
Extended Data Fig. 9	Pearson	CD31	CUT	estimate	0.008856
Extended Data Fig. 9	Pearson	CD31	CUT	ci_lower	-0.017833
Extended Data Fig. 9	Pearson	CD31	CUT	ci_upper	0.041755
Extended Data Fig. 9	Pearson	Ki67	CUT	estimate	0.017451
Extended Data Fig. 9	Pearson	Ki67	CUT	ci_lower	-0.011968
Extended Data Fig. 9	Pearson	Ki67	CUT	ci_upper	0.070902
Extended Data Fig. 9	Pearson	CD31	cGAN	estimate	0.027597
Extended Data Fig. 9	Pearson	CD31	cGAN	ci_lower	-0.006749
Extended Data Fig. 9	Pearson	CD31	cGAN	ci_upper	0.077954
Extended Data Fig. 9	Pearson	Ki67	cGAN	estimate	0.143883
Extended Data Fig. 9	Pearson	Ki67	cGAN	ci_lower	0.06
Extended Data Fig. 9	Pearson	Ki67	cGAN	ci_upper	0.235394
Extended Data Fig. 9	Pearson	CD31	HEX	estimate	0.479217
Extended Data Fig. 9	Pearson	CD31	HEX	ci_lower	0.402822
Extended Data Fig. 9	Pearson	CD31	HEX	ci_upper	0.553945
Extended Data Fig. 9	Pearson	Ki67	HEX	estimate	0.605739
Extended Data Fig. 9	Pearson	Ki67	HEX	ci_lower	0.39068
Extended Data Fig. 9	Pearson	Ki67	HEX	ci_upper	0.783271
Extended Data Fig. 9	Spearman	CD31	CUT	estimate	-0.031694
Extended Data Fig. 9	Spearman	CD31	CUT	ci_lower	-0.062542
Extended Data Fig. 9	Spearman	CD31	CUT	ci_upper	-0.002301
Extended Data Fig. 9	Spearman	Ki67	CUT	estimate	-0.005302
Extended Data Fig. 9	Spearman	Ki67	CUT	ci_lower	-0.035184
Extended Data Fig. 9	Spearman	Ki67	CUT	ci_upper	0.024618
Extended Data Fig. 9	Spearman	CD31	cGAN	estimate	0.047149
Extended Data Fig. 9	Spearman	CD31	cGAN	ci_lower	0.012377
Extended Data Fig. 9	Spearman	CD31	cGAN	ci_upper	0.084875
Extended Data Fig. 9	Spearman	Ki67	cGAN	estimate	0.067716
Extended Data Fig. 9	Spearman	Ki67	cGAN	ci_lower	0.038779
Extended Data Fig. 9	Spearman	Ki67	cGAN	ci_upper	0.098975
Extended Data Fig. 9	Spearman	CD31	HEX	estimate	0.467657
Extended Data Fig. 9	Spearman	CD31	HEX	ci_lower	0.443484
Extended Data Fig. 9	Spearman	CD31	HEX	ci_upper	0.490206
Extended Data Fig. 9	Spearman	Ki67	HEX	estimate	0.590177
Extended Data Fig. 9	Spearman	Ki67	HEX	ci_lower	0.571245
Extended Data Fig. 9	Spearman	Ki67	HEX	ci_upper	0.607562
